# Supplementary material for: Regional variations in environmental impacts of NMC 811 production: Comparative LCA study across Visegrad countries
Source: iScience. 2026 Feb 20;29(3):115110. doi: 10.1016/j.isci.2026.115110 (PMC12992527; doi:10.1016/j.isci.2026.115110)
Supplement: Table S1. NMC 811 battery inventory — (A) Battery specs. (B) NMC 811_Pack_Cell. (C) Packaging. (D) BMS. (E) Cooling system. [file mmc2.xlsx]

## Sheet: Table S1. A_Battery specs
NMC 811-G			Source
Battery Pack total mass	371	kg	BatPac
Cell mass, per pack	222	kg	BatPac
BMS	14.2367	kg	Weight adjusted from Ellingsen et al according to BatPac
Packaging	119.647	kg	Weight adjusted from Ellingsen et al according to BatPac
Cooling system	15.1166	kg	Weight adjusted from Ellingsen et al according to BatPac
Battery system
Total energy	75.03	kWh
Capacity	205	Ah
Power	300	kW
Nominal operating voltage	366	V
Pack energy density	362	Wh/L
Pack specific energy	202.237	Wh/kg
No. of cells per pack	300
No. of modules per pack	10
No. of cells per module	30
Cell information
Cell mass, kg/cell	0.74	kg
Cell capacity	68.2	Ah
Cell nominal operating voltage, V	3.66	V
Cell energy density	718	Wh/L
Cell specific energy	337.973	Wh/kg
Annual production (30 GWh)
Packs manufactured/year	400000
Cells manufactured/year	120000000
Factory lifetime (assumption), years	50
Factory operations in a year, days	300
Packs manufactured/day	1333.33
Cells manufactured/day	400000

## Sheet: Table S1. B_NMC 811_Pack_Cell
Name	Ecoinvent	Amount	Unit	Source
NMC 811 battery pack								Percentage share, pack total mass
Battery pack		1	kg			371	kg	100
Battery cell		0.598383		BatPac, Crenna et al, Ellingsen 2014
BMS		0.0383738								Cell production/day	400000
Packaging		0.322498								Factory operation in a year, days	300
Cooling system		0.0407456								Annual cell production	120000000
Infrastructure
	metal working factory	4.49236e-13	unit							Cells in battery pack	300
Electricity and energy consumption										Battery pack mass, kg	371
Electric pack assembly	electricity, medium voltage	0.0003	kWh		Enegry required to assemble battery pack is almost negligible					Factory lifetime (assumption), years	50
1.0 NMC 811 battery cell
NMC811 cell		1	kg	BatPac, Crenna et al, Ellingsen 2014, Dai et al 2019		222	kg	59.8383
1.1 Anode		0.357883	kg
1.2 Cathode		0.474234	kg
1.3 Electrolyte		0.117838	kg							Energy consumption during cell production
1.4 Separator		0.00851351	kg							Kuki et al
1.5 Cell container		0.0444144	kg								GWh	percentage		kWh/kWh
										Natural gas	868.7	0.619747		21.4433
Electricity and energy consumption										Electricity	533	0.380253		13.1567
Electricity for cell assembly (dry room: stacking, welding, electrode filling, cell closing)	electricity, medium voltage	4.43382	kWh	Kuki et al
Steam (heat production)	Heat, district or industrial, natural gas	26.015	MJ	Kuki et al							1401.7			34.6
Infrastructure
	chemical factory organics	4e-10	unit							specific energy, cell	0.337	kwh/kg		kWh/g
										kWh to MJ	3.6		Natural gas	7.22638	kWh/g
1.1 Anode														26.015	MJ/g
Anode		1	kg	BatPac		79.45	kg	21.4151
Negative electrode paste	graphite, synthetic, for Li-ion battery	0.835746	kg										Electricity	4.43382	kWh/g
Negative current collector, Cu		0.164254	kg
										Kuki et al
Anode paste											GWh	percentage		kWh/kWh
Negative electrode paste		1	kg			66.4	kg	17.8976		Natural gas	868.7	0.619747		21.4433
Synthetic graphite	Synthetic graphite, battery grade {RoW}| market for synthetic graphite, battery grade | Cut-off, U	0.92	kg	Crenna et al						Electricity	533	0.380253		13.1567
Carbon black	Carbon black {GLO}| market for carbon black | Cut-off, U	0.01	kg
CMC	Carboxymethyl cellulose, powder {GLO}| market for carboxymethyl cellulose, powder | Cut-off, U	0.03	kg								1401.7			34.6
Latex	Latex {RER}| market for latex | Cut-off, U	0.02	kg
Silicon	Silicone product {RER}| market for silicone product | Cut-off, U	0.02	kg
										specific energy, pack	0.202	kWh/kg		kwh/kg
Water, deionised		0.96	kg							kWh to MJ	3.6		Natural gas	4.33154	kWh/kg
														15.5935	MJ/kg
Infrastruture
chemical factory, organics	Chemical factory, organics {GLO}| market for chemical factory, organics | Cut-off, U	4e-10	unit										Electricity	2.65766	kWh/kg
Outputs to technoscphere: Waste and emissions to treatment
Wastewater	Wastewater, average {Europe without Switzerland}| market for wastewater, average | Cut-off, U	0.00096	m3
Negative current collector, Cu
Negative current collector, Cu		1	kg			13.05	kg	3.51752
copper	Copper, anode {GLO}| market for copper, anode | Cut-off, U	1	kg	Crenna et al
Production of current collector	Sheet rolling, copper {GLO}| market for sheet rolling, copper | Cut-off, U	1	kg
Sodium hydroxide	Sodium hydroxide, without water, in 50% solution state {RER}| chlor-alkali electrolysis, average production | Cut-off, U	0.331	kg
Sulphuric acid	Sulfuric acid {RER}| market for sulfuric acid | Cut-off, U	0.205	kg
Infrastructure
metal working factory	Metal working factory {RER}| metal working factory construction | Cut-off, U	4.58e-10	unit
Outputs to technoscphere: Waste and emissions to treatment
spent solvent mixture	spent solvent mixture	0.536	kg
1.2 Cathode
Cathode		1	kg	BatPac		105.28	kg	28.3774
Positive electrode paste	Positive electrode paste	0.948138	kg
Positive current collector, Al	Positive current collector, Al	0.0518617	kg
Cathode paste
Positive electrode paste		1	kg	Crenna et al		99.82	kg	26.9057
Li-NMC-O2 (active material)	Li-NMC-O2 (active material)	0.884462	kg
Carbon black	Carbon black {GLO}| market for carbon black | Cut-off, U	0.0478088	kg
PVDF	Polyvinylfluoride {GLO}| market for polyvinylfluoride | Cut-off, U	0.0677291	kg
NMP	N-methyl-2-pyrrolidone {GLO}| market for N-methyl-2-pyrrolidone | Cut-off, U	0.006	kg
Infrastructure
chemical factory, organics	Chemical factory, organics {RER}| chemical factory construction, organics | Cut-off, U	4e-10
To Environment (to air)
NMP		0.006
Li-NMC-O2 (active material)
Li-NMC-O2 (active material)		1	kg
Nickel cobalt manganese hydroxide 811	NMC hydroxide precurssor	0.949	kg	Crenna et al
Li(OH)2	Lithium hydroxide {GLO}| market for lithium hydroxide | Cut-off, U	0.246	kg
Infrastructure
chemical factory, organics	Chemical factory, organics {GLO}| market for chemical factory, organics | Cut-off, U	7.41e-10	unit	Calculated based on Annual production: 27000 metric ton cathode material (Dai et al., 2018a); assumption 50yr lifetime chemical factory
Emissions to Environment (to air)
Water	Water/m3	0.000196	m3
NMC hydroxide precurssor
NMC hydroxide precurssor		1	kg
NiSO4	Nickel sulfate {GLO}| market for nickel sulfate | Cut-off, U	1.34	kg	Crenna et al
CoSO4	Cobalt sulfate {RoW}| market for cobalt sulfate | Cut-off, U	0.16	kg
MnSO4	Manganese sulfate {GLO}| market for manganese sulfate | Cut-off, U	0.17	kg
NaOH	Sodium hydroxide, without water, in 50% solution state {RER}| chlor-alkali electrolysis, average production | Cut-off, U	0.89	kg
NH4OH (100% efficiency)	Ammonia, anhydrous, liquid {RoW}| ammonia production, steam reforming, liquid | Cut-off, U	0.00605	kg
Electricity and energy consumption
energy for co-precipitation process (reactor heating, ammonia stripping and evaporation), from heat/natural gas	Heat, district or industrial, natural gas| heat and power co-generation, natural gas, conventional power plant, 100MW electrical | Cut-off, U	40.74	MJ
Infrastructure
chemical factory, organics	Chemical factory, organics {GLO}| market for chemical factory, organics | Cut-off, U	7.4e-10
Emissions to air
Ammonia	Ammonia	0.00605	kg
Sodium sulfate	Sodium sulfate	1.5613	kg
Outputs to technoscphere: Waste and emissions to treatment
Wastewater	Wastewater, average {RoW}| market for wastewater, average | Cut-off, U	0.00064	m3
Positive current collector, Al
Positive current collector, Al		1	kg	Crenna et al		5.46	kg	1.4717
Aluminium collector foil	Aluminium, wrought alloy {GLO}| market for aluminium, wrought alloy | Cut-off, U	1	kg
Sheet rolling, Al	Sheet rolling, aluminium {GLO}| market for sheet rolling, aluminium | Cut-off, U	1	kg
Sodium hydroxide	Sodium hydroxide, without water, in 50% solution state {RER}| chlor-alkali electrolysis, average production | Cut-off, U	0.331	kg
Sulphuric acid	Sulfuric acid {RER}| market for sulfuric acid | Cut-off, U	0.205	kg
Infrastructure
aluminium casting facility	Aluminium casting facility {RER}| aluminium casting facility construction | Cut-off, U	1.5e-10	kg
Outputs to technoscphere: Waste and emissions to treatment
spent solvent mixture	Spent solvent mixture {Europe without Switzerland}| market for spent solvent mixture | Cut-off, U	4.58e-10	unit
1.3 Electrolyte
Electrolyte		1	kg	BatPac		26.16	kg	7.05121
lithium hexafluorophosphate	Lithium hexafluorophosphate {GLO}| market for lithium hexafluorophosphate | Cut-off, U	0.125	kg
ethylene carbonate	Ethylene carbonate {GLO}| market for ethylene carbonate | Cut-off, U	0.425	kg
dimethyl carbonate	Dimethyl carbonate {GLO}| market for dimethyl carbonate | Cut-off, U	0.425	kg
vinyl carbonate	Vinyl carbonate {GLO}| market for vinyl carbonate | Cut-off, U	0.025	kg
Electricity and energy consumption
	Electricity, medium voltage	4.16e-10	kWh	Crenna et al
Infrastructure
chemical factory, organics	Chemical factory, organics {GLO}| market for chemical factory, organics | Cut-off, U	4e-10	unit	Crenna et al
1.4 Separator
Separator		1	kg	Ellingsen et al		1.89	kg	0.509434
Polyolefin	Polypropylene, granulate {GLO}| market for polypropylene, granulate | Cut-off, U	1	kg
Separator production
injection moulding	Injection moulding {GLO}| market for injection moulding | Cut-off, U	1	kg
Infrastructure
plastics processing factory	Plastic processing factory {RER}| plastic processing factory construction | Cut-off, U	7.4e-10	p
1.5 Cell container
Cell container		1	kg	Crenna et al		9.86	kg	2.65768
Positive terminal, Al
aluminium, wrought alloy	Aluminium, wrought alloy {GLO}| market for aluminium, wrought alloy | Cut-off, U	0.1566	kg
	sheet rolling, aluminium	0.1566	kg
Negative terminal, Cu
copper		0.504	kg	Merve et al
sheet rolling, copper	Sheet rolling, copper {GLO}| market for sheet rolling, copper | Cut-off, U	0.504	kg
Cell container-PET
polyethylene terephthalate, granulate, amorphous	Polyethylene terephthalate, granulate, amorphous {RoW}| polyethylene terephthalate, granulate, amorphous, recycled to generic market for amorphous PET granulate | Cut-off, U	0.0429	kg
extrusion, plastic film	Extrusion, plastic film {GLO}| market for extrusion, plastic film | Cut-off, U	0.0429	kg
Cell container-PP
polypropylene, granulate	Polypropylene, granulate {GLO}| market for polypropylene, granulate | Cut-off, U	0.0193	kg
extrusion, plastic film	Extrusion, plastic film {GLO}| market for extrusion, plastic film | Cut-off, U	0.0193	kg
Cell container-Al
aluminium, wrought alloy	Aluminium, wrought alloy {GLO}| market for aluminium, wrought alloy | Cut-off, U	0.2768	kg
sheet rolling, aluminium	Sheet rolling, aluminium {GLO}| market for sheet rolling, aluminium | Cut-off, U	0.2768	kg

## Sheet: Table S1. C_Packaging
Name	Ecoinvent	Amount	Unit	Source
3.0 NMC 811 battery packaging								Percentage share from battery pack
Battery module packaging		1	kg	Ellingsen et al (percentage share allocation)		119.647	kg	32.2498
3.1 Module packaging		0.05	kg
3.2 Battery retention		0.05	kg
3.3 Battery tray		0.01	kg
3.1 Module packaging
3.1Module packaging		1	kg	Ellingsen et al 2014
3.1.1 Module fasteners		0.048	kg
3.1.2 Outer frame		0.4	kg
3.1.3 Inner frame		0.48	kg
3.1.4 Bimetallic busbars and washers		0.034	kg
3.1.5 End‐busbar, aluminum		0.0016	kg
3.1.6 End‐busbar, copper		0.0049	kg
3.1.7 Module lid		0.028	kg
Infrastructure
	electronic component factory	1.9e-08	p
3.1.1 Module fasteners
Module fasteners		1	kg	Ellingsen et al 2014
2	steel, low‐alloyed, at plant	0.96	kg
Washer, nylon	nylon 6, at plant	0.042	kg
Production and consumption
Fasteners production	steel product manufacturing, average metal working	0.96	kg
Nylon washer production	injection moulding	0.042	kg
Infrastructure
Metal working factory	metal working factory	4.4e-10	P
Plastics processing factory	plastics processing factory	3.1e-11	P
3.1.2 Outer frame
Outr frame		1	kg	Ellingsen et al 2014
Cassette outside frame, zytel	nylon 66, glass‐filled, at plant	0.96	kg
Heat transfer plate, anodized aluminum	aluminium, production mix, at plant	0.042	kg
Production and consumption
Fasteners production	steel product manufacturing, average metal working	0.96	kg
Nylon washer production	injection moulding	0.042	kg
Infrastructure
Metal working factory	metal working factory	4.4e-10	P
Plastics processing factory	plastics processing factory	3.1e-11	P
3.1.3 Inner frame
Outr frame		1	kg	Ellingsen et al 2014
Cassette outside frame, zytel	nylon 66, glass‐filled, at plant	0.96	kg
Heat transfer plate, anodized aluminum	aluminium, production mix, at plant	0.042	kg
Production and consumption
Cassette outside frame production		0.96	kg
Anodizing heat fransfer plate		0.042	kg
Heat transfer plate production
Infrastructure
Metal working factory	metal working factory	4.4e-10	P
Plastics processing factory	plastics processing factory	3.1e-11	P
3.1.4 Bimetallic busbars and washers
Bimetallic busbars and washers		1	kg	Ellingsen et al 2014
Aluminum (30%)	aluminium, production mix, at plant	0.25	kg
copper (70%*85%, primary)	copper, primary, at refinery	0.49	kg
copper (70%*15%, secondary)	copper, secondary, at refinery	0.086	kg
Double busbar holder	acrylonitrile‐butadiene‐styrene copolymer, ABS, at plant	0.17	kg
Production and consumption
Production of Al	aluminium product manufacturing, average metal working	0.25	kg
Production of Cu	copper product manufacturing, average metal working	0.57	kg
Production of double busbar holder		0.17	kg
Infrastructure
Metal working factory	metal working factory	3.8e-10	P
Plastics processing factory	plastics processing factory	1.3e-10	P
3.1.5 End-busbar, aluminium
End‐busbar, aluminum		1	kg	Ellingsen et al 2014
Aluminum, end-busbars	aluminium, production mix, at plant	0.91	kg
ABS, end-busbar holder	acrylonitrile‐butadiene‐styrene copolymer, ABS, at plant	0.091	kg
Production and consumption
Aluminium parts, production	aluminium product manufacturing, average metal working	0.91	kg
End-bus bars holder, production	injection moulding	0.091	kg
Infrastructure
Aluminium casting	aluminium casting, plant	1.4e-10	P
Plastics processing factory	plastics processing factory	6.7e-11	P
3.1.6 End‐busbar, copper
End‐busbar, aluminum		1	kg	Ellingsen et al 2014
Primary copper, end-busbars	copper, primary, at refinery	0.82	kg
Secondary copper, end-busbars	copper, secondary, at refinery	0.15	kg
ABS, end-busbar holder	acrylonitrile‐butadiene‐styrene copolymer, ABS, at plant	0.031	kg
Production and consumption
Copper end-busbars, production	copper product manufacturing, average metal working	0.97	kg
End-bus bars holder, production	injection moulding	0.31	kg
Infrastructure
Metal working factory	metal working factory	4.4e-10	P
Plastics processing factory	plastics processing factory	2.3e-11	P
3.1.7 Module lid
Module lid		1	kg	Ellingsen et al 2014
Plastic lid	acrylonitrile‐butadiene‐styrene copolymer, ABS, at plant	1	kg
Production and consumption
Lid production	injection moulding	1	kg
Infrastructure
Plastics processing factory	plastics processing factory	7.4e-10	P
3.2 Battery retention
Battery retention		1	kg	Ellingsen et al 2014
Plastic lid	acrylonitrile‐butadiene‐styrene copolymer, ABS, at plant	1	kg
Production and consumption
3.2.1 Strap retention		0.087	kg
3.2.2 Lower retention		0.35	kg
3.3.3 Heat transfer plate		0.46	kg
3.3.4 Foam retention	synthetic rubber, at plant	0.1	p
3.2.1 Strap retention
Strap retention		1	kg	Ellingsen et al 2014
Screws, bolts, and retainer plate	steel, low‐alloyed, at plant	0.49	kg
Straps	nylon 6, at plant	0.13	kg
Bracket	polypropylene, granulate, at plant	0.38	kg
Production and consumption
Steel products production	steel product manufacturing, average metal working	0.49	kg
Straps and bracket production	injection moulding	0.1	kg
Infrastructure
Metal working factory	metal working factory	2.2e-10	p
Plastics processing factory	plastics processing factory	3.8e-10	p
3.2.2 Lower retention
Lower retention		1	kg	Ellingsen et al 2014
Steel, lower retention	steel, low‐alloyed, at plant/	1	kg
Production and consumption
Restraints and bolt production	steel product manufacturing, average metal working	1	kg
Infrastructure
Metal working factory	metal working factory	4.6e-10	p
3.2.3 Heat transfer plate
Heat transfer plate		1	kg	Ellingsen et al 2014
Steel, heat trasfer plate	steel, low‐alloyed, at plant/	1	kg
Production and consumption
Heat transfer plate production	steel product manufacturing, average metal working	1	kg
Infrastructure
Metal working factory	metal working factory	4.6e-10	p
3.3 Battery tray
Battery tray		1	kg	Ellingsen et al 2014
3.3.1 Tray with fasteners		0.79	kg
3.3.2 Tray lid		0.21	kg
3.3.3 Tray seal		0.00041	kg
3.3.1 Tray with fasteners
Tray with fasteners		1	kg	Ellingsen et al 2014
Battery tray and fixings, steel	steel, low‐alloyed, at plant	1	kg
Production and consumption
Tray and fixings production	steel product manufacturing, average metal working	1	kg
Infrastructure
Metal working factory	metal working factory	4.6e-10	p
3.3.2 Tray lid
Tray lid		1	kg	Ellingsen et al 2014
Polypropylene, tray lid	polypropylene, granulate, at plant	1	kg
Production and consumption
Lid production	injection moulding	1	kg
Infrastructure
Plastics processing factory	plastics processing factory	7.4e-10	p
3.3.3 Tray seal
Tray seal		1	kg	Ellingsen et al 2014
Butyl acrylate	butyl acrylate, at plant	1	kg
Production and consumption
Seal production	injection moulding	1	kg
Infrastructure
Plastics processing factory	plastics processing factory	7.4e-10	p

## Sheet: Table S1. D_BMS
Name	Ecoinvent	Amount	Unit	Source
2.0 Battery Management System (BMS)								Percentage share from battery pack
2.0 Battery Management System (BMS)		1	kg	Ellingsen et al (percentage share allocation)		14.2367	kg	3.83738
2.1 BMB	printed wiring board, surface mounted, unspecified, Pb free	0.089	kg
2.2 IBIS	integrated battery interface system	0.48	kg
2.3 IBIS fastening: steel	steel, low-alloyed	0.003	kg
2.4 High Voltage system	high voltage system	0.3	kg
2.5 Low Voltage System	low voltage system	0.13	kg
Infrastructure
	electronic component factory	2e-08	unit
	metal working, average for steel product manufacturing	0.003	kg
2.2 IBIS
IBIS		1	kg	Ellingsen et al 2014
BMS_GLAND_O_RING	acrylonitrile‐butadiene‐styrene copolymer, ABS, at plant	0.0002	kg
BMS printed circuit board	printed wiring board, through‐hole mounted, unspec., Pb free, at plant	0.11	kg
BMS_FIRMWARE	integrated circuit, IC, logic type, at plant	1.7e-05	kg
Components, steel	steel, low‐alloyed, at plant	0.85	kg
Connectors	connector, clamp connection, at plant	0.021	kg
Crimp housing	polyethylene terephthalate, granulate, amorphous, at plant	0.0068	kg
Standoffs, nylon part	nylon 6, at plant	0.0019	kg
Standoffs, brasspart	brass, at plant/	0.0057	kg
Energy and processes
Production of steel products	steel product manufacturing, average metal working	0.85
Production of nylon and plastics	injection moulding	0.0088
Production of bolt for micro stand	casting, brass	0.0057
Infrastructure
Facility	electronic component production plant/	2e-08
2.3 IBIS fasteners
IBIS fasteners		1	kg	Ellingsen et al 2014
Fixings	steel, low alloyed, at plant/RER/ kg	1	kg
Production
Production of fixings	steel product manufacturing, average metal working	1	kg
Transport
Infrastructure
Facility	metal working factory/ RER/ unit	4.6e-10	p
2.4 Electronic parts: High Voltage System
HV system		1	kg	Ellingsen et al 2014
Steel products	steel, low-alloyed	0.0014	kg
HVC (i.e. High-Voltage Contactors) and lid (aluminium)	aluminium, wrought alloy	0.12	kg
Clips & fasteners (nylon 66)	nylon 6-6	0.044	kg
Neoprene gasket (synthetic rubber)	synthetic rubber	0.0036	kg
Plastic (PET)	polyethylene terephthalate, granulate, amorphous	0.057	kg
Intermodule Fuse (copper)	copper	0.27	kg
Intermodule Fuse (polypropylene sulfide)	polyphenylene sulfide	0.032	kg
Intermodule Fuse (tin)	tin	0.016	kg
Cables	cable, ribbon cable, 20-pin, with plugs	0.45	kg
Production and consumption
Production of steel products	metal working, average for steel product manufacturing	0.0014	kg
Production of aluminum products	metal working, average for aluminium product manufacturing	0.12	kg
Production of plastic products	injection moulding (GLO)	0.1366	kg
Production of copper for fuse	metal working, average for copper product manufacturing	0.27	kg
Production of tin product	metal working, average for metal product manufacturing	0.016	D
Infrastructure
	electronic component factory	2e-08	unit
2.5 Electronic parts: Low Voltage System
LV system		1	kg	Ellingsen et al 2014
Clips (nylon 66)	nylon 6	0.029	kg
Harnesses (electronic components)	electronic component, passive, unspecified	0.97	kg
Production and consumption
Production of clips	injection moulding (GLO)	0.029	kg
Infrastructure
	electronic component factory	2e-08	unit

## Sheet: Table S1. E_Cooling system
Name	Ecoinvent	Amount	Unit	Source
4.0 Cooling system								Percentage share from battery pack
4.0 Cooling system		1	kg	Ellingsen et al (percentage share allocation)		15.1166	kg	4.07456
4.1 Radiator		0.87	kg
4.2 Manifolds		0.038	kg
4.3 Clamps and fasteners		0.023	kg
4.4 Pipe fitting		0.00096	kg
4.5 Thermal pad		0.02	kg
4.6 Coolant	ethylene glycol, at plant	0.048	kg
4.1 Radiator
Radiator		1	kg	Ellingsen et al 2014
Insulation pad, top plate, matrix plate	aluminium, production mix, at plant	1	kg
Production and consumption			kg
proxy for production	sheet rolling, aluminium	1	kg
Infrastructure			kg
Facility	aluminium casting, plant	1.5e-10	kg
			kg
4.2 Manifolds
Manifolds		1	kg	Ellingsen et al 2014
Manifolds	aluminium, production mix, at plant	1	kg
Production and consumption			kg
proxy for production	aluminium product manufacturing, average metal working	1	kg
Infrastructure			kg
Facility	aluminium casting, plant	1.5e-10	kg
			kg
4.3 Clamps and fasteners
Clamps and fasteners		1	kg	Ellingsen et al 2014
Clamps and fasteners	steel, low‐alloyed, at plant	1	kg
Production and consumption			kg
proxy for production	steel product manufacturing, average metal working	1	kg
Infrastructure			kg
Facility	aluminium casting, plant	4.6e-10	kg
4.4 Pipe fitting
Pipe fitting		1	kg	Ellingsen et al 2014
Plastic: Pipe fitting	polyvinylchloride, at regional storage	0.75	kg
Rubber: Pipe fitting	ynthetic rubber, at plant	0.25
Production and consumption			kg
proxy for production	injection moulding	1	kg
Infrastructure			kg
Facility	aluminium casting, plant	7.4e-10	kg
4.5 Thermal pad
Thermal pad		1	kg	Ellingsen et al 2014
Glass fibre: Thermal pad	glass fibre, at plant	0.75	kg
Silicon: Thermal pad	silicon, electronic grade, at plant	0.25
ABS: Thermal pad	acrylonitrile‐butadiene‐styrene copolymer, ABS, at plant
Production and consumption			kg
proxy for production	injection moulding	1	kg
Infrastructure			kg
Facility	plastics processing factory	7.4e-10	kg
															75.03
															300
															0.2501
